# Supplementary material for: Genome-Wide Identification of Expansins in Rubus chingii and Profiling Analysis during Fruit Ripening and Softening
Source: Plants (Basel). 2024 Feb 1;13(3):431. doi: 10.3390/plants13030431 (PMC10857257; doi:10.3390/plants13030431)
Supplement: Supplementary file 1 [file plants-13-00431-s001.zip]

Archive with 1 entries (1 files):
- plants-2832667-supplementary.pdf
